# Supplementary material for: Association of the Triglyceride–Glucose Index with Major Adverse Cardiovascular Events in Patients with Acute Coronary Syndromes: A Systematic Review and Meta-Analysis
Source: Medicina (Kaunas). 2026 Feb 11;62(2):360. doi: 10.3390/medicina62020360 (PMC12941757; doi:10.3390/medicina62020360)
Supplement: Supplementary file 1 [file medicina-62-00360-s001.zip]

Archive with 1 entries (1 files):
- medicina-4118369-supplementary.pdf
